# Supplementary material for: Osmotic Stress Interferes with DNA Damage Response and H2AX Phosphorylation in Human Keratinocytes
Source: Cells. 2022 Mar 11;11(6):959. doi: 10.3390/cells11060959 (PMC8946833; doi:10.3390/cells11060959)
Supplement: Supplementary file 1 [file cells-11-00959-s001.zip]

Archive with 1 entries (1 files):
- cells-1610275-supplementary.pdf
